# Supplementary material for: Applying AI to Safely and Effectively Scale Care to Address Chronic MSK Conditions
Source: J Clin Med. 2024 Jul 26;13(15):4366. doi: 10.3390/jcm13154366 (PMC11312972; doi:10.3390/jcm13154366)
Supplement: Supplementary file 1 [file jcm-13-04366-s001.zip]

Archive with 1 entries (1 files):
- jcm-3012587-supplementary.pdf
